# Supplementary material for: People’s expectations and experiences of big data collection in the Saudi context
Source: PeerJ Comput Sci. 2022 Mar 16;8:e926. doi: 10.7717/peerj-cs.926 (PMC9044354; doi:10.7717/peerj-cs.926)
Supplement: Supplemental Information 2 [file peerj-cs-08-926-s002.xlsx]

## Sheet: AusPLS
Control1	Control2	Control3	Control4	BDCollection1	BDCollection2	BDCollection3	BDCollection4	PrvRegulation1	PrvRegulation2	PrvRegulation3	PrvRegulation4	Awareness1	Awareness2	Awareness3	Awareness4	Autonomy1	Autonomy2	Autonomy3	Autonomy4
5	6	6	7	6	2	3	4	3	5	5	3	6	6	6	6	6	6	7	2
6	6	6	6	6	7	6	6	2	6	3	6	5	5	5	5	6	6	6	7
5	5	5	5	5	3	3	5	5	5	5	4	6	5	5	5	5	5	5	3
5	5	5	5	5	5	5	5	5	5	5	5	4	5	5	5	5	5	5	5
6	6	6	6	6	4	4	4	6	5	3	5	6	4	6	4	6	6	4	4
6	5	6	6	2	4	4	4	4	5	5	5	2	2	2	2	6	5	5	4
6	6	6	6	6	7	6	6	2	6	3	6	5	5	5	5	6	6	6	7
5	5	5	5	5	3	3	5	5	3	5	4	6	5	5	5	5	5	5	3
5	5	5	5	5	5	5	5	5	5	5	5	4	5	5	5	5	5	5	5
6	6	6	6	6	4	4	4	6	5	6	5	6	4	6	4	6	6	4	4
5	6	5	5	5	6	6	6	6	3	6	3	5	6	6	5	6	6	6	6
4	4	4	4	4	5	5	5	4	5	5	5	4	4	4	4	4	4	4	5
6	6	6	6	6	6	6	6	6	6	5	6	6	6	6	6	6	6	6	6
5	5	5	5	5	5	5	5	6	3	4	6	7	7	6	6	6	6	7	5
5	5	5	5	5	5	6	6	6	6	5	5	6	6	6	6	5	5	5	5
7	6	5	6	7	4	4	4	4	3	2	2	6	6	5	4	7	7	7	4
5	5	5	5	5	4	6	5	6	4	5	2	5	5	5	6	5	5	5	4
6	6	6	6	6	5	6	5	6	6	4	6	4	4	4	4	6	6	6	5
5	6	5	5	6	6	5	6	3	4	5	6	5	5	4	5	7	7	7	6
6	6	6	6	5	2	2	3	5	5	5	5	6	6	6	5	5	6	6	2
2	2	2	2	2	4	4	4	6	6	6	6	6	6	6	4	2	2	2	4
5	6	6	6	6	3	6	6	6	6	6	6	5	5	5	5	6	6	6	3
5	5	5	5	5	2	3	5	5	5	3	4	4	4	4	4	5	5	5	2
5	5	5	5	5	5	2	5	4	6	5	5	6	6	6	3	5	5	5	5
5	5	6	6	6	4	4	4	6	4	6	5	4	4	4	4	6	6	4	4
6	5	5	6	6	6	6	6	3	6	3	6	6	6	6	4	6	6	6	6
4	4	4	4	4	5	5	5	4	5	5	5	4	4	4	5	4	4	4	5
6	6	6	6	6	6	6	6	6	6	6	6	4	4	4	6	6	6	6	6
5	5	5	5	5	5	5	5	6	5	6	5	5	5	5	4	6	6	7	5
5	5	5	5	5	5	6	6	5	6	3	5	6	6	6	5	5	5	5	5
7	7	7	7	7	5	4	3	4	3	2	2	4	4	4	4	7	7	7	5
5	5	5	5	5	4	6	5	6	4	5	2	6	6	6	5	5	5	5	4
5	6	6	6	6	5	6	4	6	6	4	3	5	5	5	4	6	6	6	5
5	6	6	6	6	6	5	6	4	4	3	4	4	4	4	4	7	7	7	6
6	6	6	6	6	2	2	3	5	5	5	5	6	6	6	5	5	6	6	2
4	4	4	4	4	5	4	5	6	5	3	1	6	6	6	4	6	6	5	5
5	5	5	5	5	4	6	4	5	3	5	3	5	5	5	3	4	5	5	4
4	4	4	4	4	4	2	6	4	2	6	6	5	4	4	4	6	6	6	4
5	5	5	5	5	3	5	5	5	3	5	4	6	6	6	5	6	6	6	3
5	5	5	5	5	4	4	3	4	3	5	1	4	4	4	6	6	7	7	4
6	6	6	6	6	3	3	2	4	4	3	3	6	6	6	4	6	7	7	3
5	5	5	5	5	0	0	0	5	6	3	5	4	4	4	5	6	6	7	0
2	2	2	2	2	0	0	0	3	3	3	5	6	6	6	6	5	4	5	0
6	6	6	6	6	4	6	4	7	6	3	6	5	5	5	4	6	6	6	4
5	5	5	5	5	4	6	4	5	5	3	4	6	4	5	5	5	5	5	4
5	5	5	5	5	5	6	3	5	5	5	5	4	4	7	6	5	5	5	5
6	6	6	6	6	4	5	4	5	5	4	5	6	6	5	4	6	6	4	4
6	6	6	6	6	5	5	4	4	3	3	6	7	5	5	4	6	6	6	5
4	4	4	4	4	5	5	5	4	5	3	5	6	6	6	5	4	5	4	5
6	6	6	6	6	4	5	4	6	6	6	6	6	6	6	5	6	6	6	4
5	5	5	5	5	5	5	5	4	3	6	6	5	5	5	6	6	6	7	5
5	5	5	5	5	4	6	5	6	6	3	5	5	5	5	5	5	5	5	4
7	7	7	7	7	5	4	5	5	3	2	2	4	4	4	5	7	7	7	5
5	5	5	5	5	4	6	5	6	4	5	2	3	3	3	4	5	5	5	4
6	6	6	6	6	5	6	4	5	6	4	5	5	5	5	6	6	6	6	5
6	6	6	6	6	4	5	5	7	5	5	5	3	3	3	5	7	7	7	4
6	6	6	6	6	4	5	5	4	5	5	5	7	7	6	5	5	6	6	4
4	4	4	4	4	4	6	3	5	5	3	1	6	6	5	6	6	6	5	4
5	5	5	5	5	4	6	5	5	4	5	3	5	5	5	5	4	5	5	4
4	4	4	4	4	4	6	6	4	2	6	6	4	4	6	6	6	6	6	4
5	5	5	5	5	4	5	6	6	5	5	4	6	6	6	4	6	6	6	4
5	5	5	5	5	4	5	6	4	3	5	1	5	5	5	6	6	7	7	4
6	6	6	6	6	5	6	5	2	4	3	3	6	6	6	6	6	7	7	5
5	5	5	5	5	4	6	6	6	5	3	2	5	6	6	6	6	6	7	4
6	6	6	6	6	4	4	5	6	6	6	5	5	5	5	5	6	6	6	4
2	2	2	2	2	4	6	6	3	3	2	2	2	2	2	2	5	5	5	4
6	6	6	6	6	5	5	5	6	6	2	6	5	5	5	5	6	6	6	5
5	5	5	5	5	3	2	3	5	5	5	4	6	5	5	5	5	5	5	3
5	5	5	5	5	4	3	4	5	5	5	5	4	5	5	5	5	5	5	4
6	6	6	6	6	5	5	5	6	5	6	5	6	4	6	4	6	6	4	5
2	2	2	2	2	4	4	4	5	4	4	6	7	7	6	6	4	5	5	4
6	6	6	6	6	4	6	6	4	5	7	6	6	6	6	6	6	6	6	4
5	5	5	5	5	5	5	5	5	5	5	4	6	6	5	4	5	5	5	5
5	5	5	5	5	3	4	6	5	5	5	5	5	5	5	6	5	5	5	3
6	6	6	6	6	4	4	5	6	5	6	5	4	4	4	4	6	6	4	4
6	6	6	6	6	5	5	6	6	6	6	6	5	5	4	5	6	6	6	5
4	4	4	4	4	4	4	4	4	4	5	5	6	6	6	5	4	4	4	4
6	6	6	6	6	4	5	5	6	6	6	6	6	6	6	4	6	6	6	4
5	5	5	5	5	5	5	5	6	4	6	6	5	5	5	5	6	6	7	5
5	5	5	5	5	4	5	6	5	6	3	5	4	4	4	4	5	5	5	4
7	7	7	7	7	2	2	3	3	3	2	2	6	6	6	3	7	7	7	2
5	5	5	5	5	4	5	5	5	4	5	2	4	4	4	4	5	5	5	4
6	6	6	6	6	4	6	4	4	6	4	7	6	6	6	4	6	6	6	4
6	6	6	6	6	4	2	6	3	4	1	2	4	4	4	5	7	7	7	4
6	6	6	6	6	4	5	6	5	6	5	5	4	4	4	6	5	6	6	4
2	2	2	2	2	4	4	3	4	4	4	5	5	5	5	4	2	2	2	4
6	6	6	6	6	3	3	2	4	4	4	6	6	6	6	5	6	6	6	3
4	4	5	5	5	5	5	6	4	5	5	4	4	4	4	4	5	5	5	5
5	5	5	5	5	4	5	5	5	5	5	5	6	6	6	5	5	5	5	4
6	6	6	6	6	5	5	5	3	4	5	5	5	5	5	4	6	6	4	5
6	6	6	6	6	3	5	6	6	6	6	6	4	4	4	4	6	6	6	3
4	4	4	4	4	5	5	3	4	5	4	5	6	6	6	5	4	4	4	5
6	6	6	6	6	4	6	5	3	4	6	6	6	6	6	4	6	6	6	4
5	5	5	5	5	5	5	6	4	4	6	6	5	5	5	3	6	6	7	5
5	5	5	5	5	4	6	5	5	5	5	5	5	4	4	4	5	5	5	4
7	7	7	7	7	5	5	5	5	5	5	5	6	6	6	5	7	7	7	5
5	5	5	5	5	3	4	5	6	6	6	6	4	4	4	6	5	5	5	3
6	6	6	6	6	5	6	5	6	6	6	6	6	6	6	4	6	6	6	5
6	6	6	6	6	4	5	5	4	4	4	4	4	4	4	5	7	7	7	4
6	6	6	6	6	4	5	5	6	6	6	6	5	5	5	5	5	6	6	4
4	4	4	4	4	4	5	3	5	5	5	5	3	5	6	5	6	6	5	4
5	5	5	5	5	4	6	5	5	5	5	5	4	4	4	5	4	5	5	4
4	4	4	4	4	5	5	6	7	7	7	7	4	5	5	5	6	6	6	5
4	6	4	5	3	6	6	6	5	5	5	5	7	7	6	6	6	6	6	6
3	5	5	5	5	4	4	4	6	6	6	6	6	6	6	6	6	7	7	4
6	6	6	6	6	3	3	3	6	6	6	6	6	6	5	4	6	7	7	3
5	5	5	5	5	4	6	6	6	6	6	6	5	5	5	6	6	6	7	4
4	4	4	4	4	3	3	3	2	2	2	2	4	4	4	4	5	6	5	3
6	5	4	4	6	4	6	6	6	6	6	6	5	5	4	5	6	6	6	4
5	6	5	5	5	3	3	3	4	5	5	5	6	6	6	5	5	5	5	3
5	5	5	5	6	5	5	5	5	5	5	5	6	6	6	4	5	5	5	5
6	6	6	6	6	4	4	4	6	6	6	6	5	5	5	5	6	6	4	4
6	6	6	6	6	6	6	6	6	6	6	6	4	4	4	4	6	6	6	6
4	4	4	4	4	5	5	5	4	4	4	4	6	6	6	3	4	4	4	5
6	6	6	6	6	3	4	4	6	6	6	6	4	4	4	4	6	6	6	3
5	4	5	5	5	5	5	5	5	5	5	5	6	6	6	4	6	6	7	5
5	5	5	5	5	5	5	6	5	5	5	5	4	4	4	5	5	5	5	5
7	7	7	7	7	4	4	4	7	7	7	7	4	4	4	6	7	7	7	4
5	5	5	5	5	4	6	6	5	5	5	5	5	5	5	4	5	5	5	4
5	5	6	6	6	5	6	6	6	6	6	6	6	6	6	6	7	6	6	5
6	6	6	6	6	6	5	5	6	6	6	6	6	7	7	7	7	7	7	6
5	6	6	6	6	2	2	2	6	6	6	6	5	5	5	5	5	6	6	2
4	5	4	4	4	4	5	6	4	4	4	4	3	5	3	5	6	6	5	4
5	5	5	5	5	4	6	6	5	5	5	5	4	4	4	5	4	5	5	4
4	4	4	4	4	4	2	2	4	4	4	4	4	5	5	5	6	6	6	4
5	5	5	5	5	3	3	4	6	4	5	3	7	7	7	7	6	6	6	3
6	5	5	5	5	4	4	4	5	5	5	5	5	5	5	6	6	7	7	4
6	6	6	6	6	3	3	3	5	4	3	3	6	6	6	6	6	7	7	3
6	5	4	5	5	5	5	6	6	6	3	5	5	6	6	6	6	6	7	5
6	5	5	4	6	4	5	5	4	4	6	5	5	5	5	5	6	6	6	4
5	6	6	7	6	2	3	4	3	5	5	3	6	6	6	6	6	6	7	2
6	6	6	6	6	7	6	6	2	6	3	6	5	5	5	5	6	6	6	7
5	5	5	5	5	3	3	5	5	5	5	4	6	5	5	5	5	5	5	3
5	5	5	5	5	5	5	5	5	5	5	5	4	5	5	5	5	5	5	5
6	6	6	6	6	4	4	4	6	5	3	5	6	4	6	4	6	6	4	4
6	5	6	6	2	4	4	4	4	5	5	5	2	2	2	2	6	5	5	4
6	6	6	6	6	7	6	6	2	6	3	6	5	5	5	5	6	6	6	7
5	5	5	5	5	3	3	5	5	3	5	4	6	5	5	5	5	5	5	3
5	5	5	5	5	5	5	5	5	5	5	5	4	5	5	5	5	5	5	5
6	6	6	6	6	4	4	4	6	5	6	5	6	4	6	4	6	6	4	4
5	6	5	5	5	6	6	6	6	3	6	3	5	6	6	5	6	6	6	6
4	4	4	4	4	5	5	5	4	5	5	5	4	4	4	4	4	4	4	5
6	6	6	6	6	6	6	6	6	6	5	6	6	6	6	6	6	6	6	6
5	5	5	5	5	5	5	5	6	3	4	6	7	7	6	6	6	6	7	5
5	5	5	5	5	5	6	6	6	6	5	5	6	6	6	6	5	5	5	5
7	6	5	6	7	4	4	4	4	3	2	2	6	6	5	4	7	7	7	4
5	5	5	5	5	4	6	5	6	4	5	2	5	5	5	6	5	5	5	4
6	6	6	6	6	5	6	5	6	6	4	6	4	4	4	4	6	6	6	5
5	6	5	5	6	6	5	6	3	4	5	6	5	5	4	5	7	7	7	6
6	6	6	6	5	2	2	3	5	5	5	5	6	6	6	5	5	6	6	2
2	2	2	2	2	4	4	4	6	6	6	6	6	6	6	4	2	2	2	4
5	6	6	6	6	3	6	6	6	6	6	6	5	5	5	5	6	6	6	3
5	5	5	5	5	2	3	5	5	5	3	4	4	4	4	4	5	5	5	2
5	5	5	5	5	5	2	5	4	6	5	5	6	6	6	3	5	5	5	5
5	5	6	6	6	4	4	4	6	4	6	5	4	4	4	4	6	6	4	4
6	5	5	6	6	6	6	6	3	6	3	6	6	6	6	4	6	6	6	6
4	4	4	4	4	5	5	5	4	5	5	5	4	4	4	5	4	4	4	5
6	6	6	6	6	6	6	6	6	6	6	6	4	4	4	6	6	6	6	6
5	5	5	5	5	5	5	5	6	5	6	5	5	5	5	4	6	6	7	5
5	5	5	5	5	5	6	6	5	6	3	5	6	6	6	5	5	5	5	5
7	7	7	7	7	5	4	3	4	3	2	2	4	4	4	4	7	7	7	5
5	5	5	5	5	4	6	5	6	4	5	2	6	6	6	5	5	5	5	4
5	6	6	6	6	5	6	4	6	6	4	3	5	5	5	4	6	6	6	5
5	6	6	6	6	6	5	6	4	4	3	4	4	4	4	4	7	7	7	6
6	6	6	6	6	2	2	3	5	5	5	5	6	6	6	5	5	6	6	2
4	4	4	4	4	5	4	5	6	5	3	1	6	6	6	4	6	6	5	5
5	5	5	5	5	4	6	4	5	3	5	3	5	5	5	3	4	5	5	4
4	4	4	4	4	4	2	6	4	2	6	6	5	4	4	4	6	6	6	4
5	5	5	5	5	3	5	5	5	3	5	4	6	6	6	5	6	6	6	3
5	5	5	5	5	4	4	3	4	3	5	1	4	4	4	6	6	7	7	4
6	6	6	6	6	3	3	2	4	4	3	3	6	6	6	4	6	7	7	3
5	5	5	5	5	0	0	0	5	6	3	5	4	4	4	5	6	6	7	0
2	2	2	2	2	0	0	0	3	3	3	5	6	6	6	6	5	4	5	0
6	6	6	6	6	4	6	4	7	6	3	6	5	5	5	4	6	6	6	4
5	5	5	5	5	4	6	4	5	5	3	4	6	4	5	5	5	5	5	4
5	5	5	5	5	5	6	3	5	5	5	5	4	4	7	6	5	5	5	5
6	6	6	6	6	4	5	4	5	5	4	5	6	6	5	4	6	6	4	4
6	6	6	6	6	5	5	4	4	3	3	6	7	5	5	4	6	6	6	5
4	4	4	4	4	5	5	5	4	5	3	5	6	6	6	5	4	5	4	5
6	6	6	6	6	4	5	4	6	6	6	6	6	6	6	5	6	6	6	4
5	5	5	5	5	5	5	5	4	3	6	6	5	5	5	6	6	6	7	5
5	5	5	5	5	4	6	5	6	6	3	5	5	5	5	5	5	5	5	4
7	7	7	7	7	5	4	5	5	3	2	2	4	4	4	5	7	7	7	5
5	5	5	5	5	4	6	5	6	4	5	2	3	3	3	4	5	5	5	4
6	6	6	6	6	5	6	4	5	6	4	5	5	5	5	6	6	6	6	5
6	6	6	6	6	4	5	5	7	5	5	5	3	3	3	5	7	7	7	4
6	6	6	6	6	4	5	5	4	5	5	5	7	7	6	5	5	6	6	4
4	4	4	4	4	4	6	3	5	5	3	1	6	6	5	6	6	6	5	4
5	5	5	5	5	4	6	5	5	4	5	3	5	5	5	5	4	5	5	4
4	4	4	4	4	4	6	6	4	2	6	6	4	4	6	6	6	6	6	4
5	5	5	5	5	4	5	6	6	5	5	4	6	6	6	4	6	6	6	4
5	5	5	5	5	4	5	6	4	3	5	1	5	5	5	6	6	7	7	4
6	6	6	6	6	5	6	5	2	4	3	3	6	6	6	6	6	7	7	5
5	5	5	5	5	4	6	6	6	5	3	2	5	6	6	6	6	6	7	4
6	6	6	6	6	4	4	5	6	6	6	5	5	5	5	5	6	6	6	4
2	2	2	2	2	4	6	6	3	3	2	2	2	2	2	2	5	5	5	4
6	6	6	6	6	5	5	5	6	6	2	6	5	5	5	5	6	6	6	5
5	5	5	5	5	3	2	3	5	5	5	4	6	5	5	5	5	5	5	3
5	5	5	5	5	4	3	4	5	5	5	5	4	5	5	5	5	5	5	4
6	6	6	6	6	5	5	5	6	5	6	5	6	4	6	4	6	6	4	5
2	2	2	2	2	4	4	4	5	4	4	6	7	7	6	6	4	5	5	4
6	6	6	6	6	4	6	6	4	5	7	6	6	6	6	6	6	6	6	4
5	5	5	5	5	5	5	5	5	5	5	4	6	6	5	4	5	5	5	5
5	5	5	5	5	3	4	6	5	5	5	5	5	5	5	6	5	5	5	3
6	6	6	6	6	4	4	5	6	5	6	5	4	4	4	4	6	6	4	4
6	6	6	6	6	5	5	6	6	6	6	6	5	5	4	5	6	6	6	5
4	4	4	4	4	4	4	4	4	4	5	5	6	6	6	5	4	4	4	4
6	6	6	6	6	4	5	5	6	6	6	6	6	6	6	4	6	6	6	4
5	5	5	5	5	5	5	5	6	4	6	6	5	5	5	5	6	6	7	5
5	5	5	5	5	4	5	6	5	6	3	5	4	4	4	4	5	5	5	4
7	7	7	7	7	2	2	3	3	3	2	2	6	6	6	3	7	7	7	2
5	5	5	5	5	4	5	5	5	4	5	2	4	4	4	4	5	5	5	4
6	6	6	6	6	4	6	4	4	6	4	7	6	6	6	4	6	6	6	4
6	6	6	6	6	4	2	6	3	4	1	2	4	4	4	5	7	7	7	4
6	6	6	6	6	4	5	6	5	6	5	5	4	4	4	6	5	6	6	4
2	2	2	2	2	4	4	3	4	4	4	5	5	5	5	4	2	2	2	4
6	6	6	6	6	3	3	2	4	4	4	6	6	6	6	5	6	6	6	3
4	4	5	5	5	5	5	6	4	5	5	4	4	4	4	4	5	5	5	5
5	5	5	5	5	4	5	5	5	5	5	5	6	6	6	5	5	5	5	4
6	6	6	6	6	5	5	5	3	4	5	5	5	5	5	4	6	6	4	5
6	6	6	6	6	3	5	6	6	6	6	6	4	4	4	4	6	6	6	3
4	4	4	4	4	5	5	3	4	5	4	5	6	6	6	5	4	4	4	5
6	6	6	6	6	4	6	5	3	4	6	6	6	6	6	4	6	6	6	4
5	5	5	5	5	5	5	6	4	4	6	6	5	5	5	3	6	6	7	5
5	5	5	5	5	4	6	5	5	5	5	5	5	4	4	4	5	5	5	4
7	7	7	7	7	5	5	5	5	5	5	5	6	6	6	5	7	7	7	5
5	5	5	5	5	3	4	5	6	6	6	6	4	4	4	6	5	5	5	3
6	6	6	6	6	5	6	5	6	6	6	6	6	6	6	4	6	6	6	5
6	6	6	6	6	4	5	5	4	4	4	4	4	4	4	5	7	7	7	4
6	6	6	6	6	4	5	5	6	6	6	6	5	5	5	5	5	6	6	4
4	4	4	4	4	4	5	3	5	5	5	5	3	5	6	5	6	6	5	4
5	5	5	5	5	4	6	5	5	5	5	5	4	4	4	5	4	5	5	4
4	4	4	4	4	5	5	6	7	7	7	7	4	5	5	5	6	6	6	5
4	6	4	5	3	6	6	6	5	5	5	5	7	7	6	6	6	6	6	6
3	5	5	5	5	4	4	4	6	6	6	6	6	6	6	6	6	7	7	4
6	6	6	6	6	3	3	3	6	6	6	6	6	6	5	4	6	7	7	3
5	5	5	5	5	4	6	6	6	6	6	6	5	5	5	6	6	6	7	4
4	4	4	4	4	3	3	3	2	2	2	2	4	4	4	4	5	6	5	3
6	5	4	4	6	4	6	6	6	6	6	6	5	5	4	5	6	6	6	4
5	6	5	5	5	3	3	3	4	5	5	5	6	6	6	5	5	5	5	3
5	5	5	5	6	5	5	5	5	5	5	5	6	6	6	4	5	5	5	5
6	6	6	6	6	4	4	4	6	6	6	6	5	5	5	5	6	6	4	4
6	6	6	6	6	6	6	6	6	6	6	6	4	4	4	4	6	6	6	6
4	4	4	4	4	5	5	5	4	4	4	4	6	6	6	3	4	4	4	5
6	6	6	6	6	3	4	4	6	6	6	6	4	4	4	4	6	6	6	3
5	4	5	5	5	5	5	5	5	5	5	5	6	6	6	4	6	6	7	5
5	5	5	5	5	5	5	6	5	5	5	5	4	4	4	5	5	5	5	5
7	7	7	7	7	4	4	4	7	7	7	7	4	4	4	6	7	7	7	4
5	5	5	5	5	4	6	6	5	5	5	5	5	5	5	4	5	5	5	4
5	5	6	6	6	5	6	6	6	6	6	6	6	6	6	6	7	6	6	5
6	6	6	6	6	6	5	5	6	6	6	6	6	7	7	7	7	7	7	6
5	6	6	6	6	2	2	2	6	6	6	6	5	5	5	5	5	6	6	2
4	5	4	4	4	4	5	6	4	4	4	4	3	5	3	5	6	6	5	4
5	5	5	5	5	4	6	6	5	5	5	5	4	4	4	5	4	5	5	4
4	4	4	4	4	4	2	2	4	4	4	4	4	5	5	5	6	6	6	4
5	5	5	5	5	3	3	4	6	4	5	3	7	7	7	7	6	6	6	3
6	5	5	5	5	4	4	4	5	5	5	5	5	5	5	6	6	7	7	4
6	6	6	6	6	3	3	3	5	4	3	3	6	6	6	6	6	7	7	3
6	5	4	5	5	5	5	6	6	6	3	5	5	6	6	6	6	6	7	5
6	5	5	4	6	4	5	5	4	4	6	5	5	5	5	5	6	6	6	4
